# Supplementary material for: Comparative Study of Spheroids (3D) and Monolayer Cultures (2D) for the In Vitro Assessment of Cytotoxicity Induced by the Mycotoxins Sterigmatocystin, Ochratoxin A and Patulin
Source: Foods. 2024 Feb 13;13(4):564. doi: 10.3390/foods13040564 (PMC10887621; doi:10.3390/foods13040564)
Supplement: Supplementary file 1 [file foods-13-00564-s001.zip]

Archive with 1 entries (1 files):
- foods-2819301-supplementary.pdf
